# Supplementary material for: Perceptions about interventions to control schistosomiasis among the Lake Victoria island communities of Koome, Uganda
Source: PLoS Negl Trop Dis. 2017 Oct 2;11(10):e0005982. doi: 10.1371/journal.pntd.0005982 (PMC5638603; doi:10.1371/journal.pntd.0005982)
Supplement: S1 Table — (XLS) [file pntd.0005982.s007.xls]

## Sheet: Participant Characteristics
Participant characteristics
ID NO	Sex	Age	Education	Marital status	Source of income
IDI012	F	27	Primary seven	Single	Shop attendant
IDI013	M	27	Senior two	Single	Fishing
IDI015	M	49	Primary six	Widower	Fishing
IDI017	F	32	Primary four	Married	Farming
IDI014	M	27	Primary five	Single	Fishing
IDI016	F	26	Senior one	Married	Farming
IDI001	M	22	None	Seperated	Fishing
IDI002	F	29	Primary seven	Married	Housewife
IDI004	F	45	None	Widow	Farming
IDI006	M	43	Primary seven	Married	Fishing
IDI005	M	30	Senior four	Married	Fishing
IDI003	F	39	Senior four	Married	Farming
IDI022	F	28	Primary two	Married	Fish smoking
IDI023	M	43	Primary four	Married	Fish monger
IDI025	F	35	Primary three	Single	Sells fishing ropes
IDI024	F	60	Primary five	Single	sells local gin (Malwa)
IDI026	M	48	Primary two	Married	Fishing
IDI027	M	41	Primary six	Married	Fishing
IDI007	M	36	Senior two	Married	Selling chapatis
IDI008	F	34	Primary five	Married	Farming
IDI009	F	31	Primary three	Married	Bar attendant
IDI010	M	24	Primary seven	Married	Fishing
IDI011	M	30	Primary four	Married	Farming & fishing
IDI018	F	40	Primary six	Married	Bar attendant
IDI019	M	37	Primary two	Married	Fishing
IDI020	F	18	Senior two	Married	Housewife
IDI021	F	38	Senior two	Married	Fish monger
IDI028	F	54	None	Seperated	Sells thatching grass
IDI029	M	62	Primary six	Married	Herdsman
IDI030	M	32	Senior four	Married	Fish monger
IDI031	F	36	Primary six	Seperated	Fish smoking
IDI032	F	34	Primary seven	Married	Fish smoking

## Sheet: In-depth interviews
Participant characteristics					Community knowledge about schistosomiasis								Perceptions about interventions to control schistosomiasis								Vaccine knowledge and willingness to participate in schistosoma vaccine trial
Sex	Age range	Education	Marital status	Sources of income	Perception of schistosomiasis as a health problem	Local names	Causes of schistosomiasis	Most at risk population	Signs and symptoms	Percieved severity of schistosomiasis	Control/prevention of schistosomiasis	Treatment seeking	Mass drug administration with praziquantel	Disposal of faeces in toilets/latrines	Provision and use of safe water supplies	Biological control of snails	Minimising contact with infested water/lake	Control interventions acceptable by community	Who provides accepted intervention	Motivation for proper use/management of interventions	Knowledge of vaccines	Views about schistosoma vaccine	Willingness to participate in schistosoma vaccine trial	Motivators for participation	Participation demotivators	Influence of trial attributes on willingness to participate
F	20-30	Primary	Single	Retail	Schistosomiasis is the major health problem. She heard about the condition before she relocated to the Islands.	Bilihazia	Drinking and eating contaminated water and food; feaces and flies are the contamintants	Children	Body weakness, loss of weight and bloody stool	As severe as HIV	Promotion of hygiene and boiling drinking water	Did not seek any treatment. Only worked towards acquiring family toilet	Praziquantel effective only that causes dizziness and nausea	Good intervention for even other diseases	As good as toilets		Few people can minimise contact with the lake	Safe water sources and Praziquantel	Community acceptable interventions can be provided by the Government	Through health education	Vaccines are passed to the body in form of injections or orals	Not heard about schistosoma vaccine but would feel happy if a schistosoma vaccine was in existence	Willing to participate as long as can be treated for any problem as a result of participation	Would participate to save future lives		Willing to participate in trial for three years, to be available for study visits, to have larger draws of blood drawn (8-10 teaspoons) and to be randomised in either placebo or candidate vaccine arm. Would prefer tablets to injection due to pain, and would not accept to defer/delay pregnancy unless the husband is consulted
M	20-30	Secondary	Single	Fishing	schistosomiasis is a major problem	Bilihazia	Drinking and coming into contact with infested water	Fishermen	Distended stomach, bloody diarrhoea, dehydration, and lack of energy	So severe in later stages	Very hard to control	People seek treatment in later stages of the condition	No problem with Praziquantel only that people don’t know where to access it from	Disposal of faeces in toilets limits water contamination with faeces and stops the spread of schistosomiasis	Very good intervention since minimising contact is quite hard		Quite hard to minimise contact with the lake	Use of safe water	Government	Having enough water sources itself motivates people	Vaccines protect a person against diseases	Not aware of a schistosoma vaccine. Would feel excited if it existed	Willing to participate in a schistosoma vaccine trial			Willing to accept all trial attributes of vaccine preparedeness.
M	30-40	Primary	Widower	Fishing	schistosomiasis nolonger a major health problem due to mass treatment.	Bilihazia	Drinking and coming into contact with infested water/lake	All people in contact with the Island	Distended stomach, bloody diarrhoea, yellowing of the body, and anaemic	Causes lazziness	Quite hard to control	People reluctant to seeking treatment because of the nature of their work like fishing	Leads to loss of appetite and stomach bulging but has improved people's lives than before	Good intervention	Helps a lot in preventing schistosomiasis	Can only be accepted after people are educated about these agents & chemicals	Good intervention but not acceptable by all people	Use of Praziquantel	Government and non-government organisations	Through health education	Vaccines are medicines used in preventing future diseases	Would feel happy with the developent of a vaccine for schistosomiasis	Willing to participate in a schistosoma vacine trial	Humanitarian reasons		Willing to accept all trial attributes
F	30-40	Primary	Married	Farming	Malaria fever now major health problems than schistosomiasis		Caused by snails and contact with infested water and drinking unboiled water.	Anyone who comes into contact with infested water	loss of appetite for food, and distended stomach	Affects lungs and liver and a person's work	Treatment with Praziquantel	People don’t have money to seek medical attention	No problem with Praziquantel because it has saved many people	Disposal of faeces in toilets/latrines mentains hygiene only, no way can control schistosomiasis caused by snails	Can't contract schistosomiasis with safe water sources in place	Chemicals can have effect on fish and ducks can be poached	Good intervention if accepted by the community	Praziquantel	Can be provided by government	Health education on importance of using safe water sources	Vaccines are for protection against diseases	Asked if a schistosoma vaccine existed	Willing to participate in a schistosoma vaccine trial though scared of the side effects	Would participate to have a vaccine to do a way with the tablets (Praziquantel)		Willing to accept all trial attributes
M	20-30	Primary	Single	Fishing	HIV/AIDS and malaria major health problems than schistosomiasis	Bilihazia	Drinking and contact with snail infested water; bathing, swimming and fetching	Fishermen	Distended bellies, loss of apetite and feeling feverish	So severe and stopped him from fishing	Treatment with Praziquantel	Used to get treatment from a private clinic before the intervention	Effective intervention	Schistosomiasis caused by snails no way toilets can control schistosomiasis	Only Praziquantel can control schistosomiasis	Competitor snails and ducks can work	Men mostly cannot minimise contact with the lake due to poverty	Praziquantel	Government and non-government organisations	Health education	Vaccines are given to protect a person against diseases	Not heard about schistosoma vaccine but would feel happy if a schistosoma vaccine was in existence	Willing to partcipate in a schistosoma vaccine trial			Willing to accept all trial attributes
F	20-30	Secondary	Married	Farming	Schistosomiasis nolonger a major health problem. Measels in children, malaria fever and diarrhoe major problems during rainy seasons	Bilihazia	Drinking and coming into contact with infested water/lake	Fishermen, swimmers	Swelling of the stomach		Does not know		"I think it can work because the situation has changed ever since you started giving people treatment (Praziquantel)….."	Don’t know	Contracted from infested water, so with safe water sources no contraction	Chemicals can have side effect on fish and snails can cause schistosomiasis	Not easy to minimise contact	Praziquantel	project	Penalising people for misuse and through health education	Vaccines are used in fighting diseases	Would not fear going to the lake with a vaccine in place	Not willing to participate		Fear of side effects like death
M	20-30	None	Seperated	Fishing	Schistosomiasis and HIV/AIDS major health problems	Bilihazia	Drinking unboiled lake water, contact with the lake; swimming, fishing and bathing and open defecation	fishermen and boat operators	Swelling of the stomach	So severe and leads to death	Very hard to control	Treatment seeking for schistosomiasis low in community due to poverty	Effective intervention despite the side effects	Good intervention but issues are on management of toilets/latrine	Effective intervention but not for all people	Can have side effects on fish and human beings	Fishing is source of income so can't minimise contact with the lake	Safe water sources	Government and well-wishers	Through health education/talks	Protection of current or future diseases	Schistsosma vaccine is the only way to prevent against schistosomiasis	Willing to participate in schistosoma vaccine trial			Willing to accept all trial attributes but not the larger volumes of blood drawn
F	20-30	Primary	Married	At home	Schistosomiasis and HIV/AIDS major health problems	Bilihazia	Drinking infested water	Fishermen, women and children	Distended stomach, fever and cough	Praziquantel side effects severe than schistosomiasis	Very hard to control schistosomiasis		Effective to not only schistosomiasis but also on other abdominal conditions despite the side effects	Good intervention but issues are on management of toilets/latrine	Very effective intervention with many water sources are in place		Good intervention but not feasible in Islands				When children are vaccinated against measles they don’t contract measles	A vaccine for schistosomiasis would mark its end	Not willing to participate		Fear of side effects like death
F	40-50	None	Widow	Farming	Schistosomiasis not a health problem due to intervention	Embuto (literally meaning distended stomach)	Drinking and coming into contact with infested water/lake	Fishermen,women and children who swim in the lake	Distended stomach & paling of the skin	Severe when advanced	Having safe water sources and proper waste disposal of waste (use of toilets)	Uses Praziquantel as a family	Effective intervention but people scared of side effects like fatigue and dizziness	Good intervention but worried of charges for use	Effective but mostly beneficial to women	Can have side effects on fish and people	Not all people can accept to minimise contact	Safe water sources	Government	Health education			Not willing to participate		Fear of some health complications as a result of participation
M	40-50	Primary	Married	Fishing	Schistosomiasis minor health problem to malaria fever and diarrhoea	Bilihazia	Drinking infested water and eating food that is not well prepared.	All Island residents	Distended stomach, skin sores, blood stool and diarrhoea	Not a deadidly disease	Hygiene and drinking boiled water	Bought drugs from clinics before project intervention	People who complain of side effects don’t want to use Praziquantel	Good intervention but worried of their management	Effective intervention	Can have side effects on fish and people	Minimising contact cannot control schistosomiasis	safe water sources and use of toilets/latrines	Government	Fines for not using the interventions	Vaccines help children from getting polio and measles	It would be good to have a vaccine. It is better than drugs	Willing to participate in schistosoma vaccine trial	To save himself and others from contracting schistosomiasis		Willing to accept all trial attributes except the large amounts of blood. Would only accept three teaspoons of blood
M	30-40	Secondary	Married	Fishing	Malaria fever a major concern than schistosomiasis	Bilihazia	Contact and drinking infested lake water contaminated with both human and animal waste	Fishermen	Distended stomach and diarrhoea	People become weak and face diffculties in walking	Praziquantel and drinking boiled water		Works very well when procedures are followed	Effective intervention with enough toilets in place	Effective intervention with enough water sources are in place	Can work well to stop the dangers of schistosomiasis	Hard to minimise contact in islands due to nature of work	Praziquantel			Doesn’t know what vaccines are	Would feel happy with the developent of a vaccine for schistosomiasis	Willing to participate in schistosoma vaccine trial	To help find cure for schistosomiasis		Willing to accept to all trial attributes
F	30-40	Secondary	Married	Farming	Malaria fever and measles are major health problems	Bilihazia	Drinking infested water, and open defaction	Fishermen, children and women	Stool containing snails, distended stomach and feeling feverish	Severe while advanced and leads to death.	Taking praziquantel and promotion of hygiene	Uses Praziquantel provided by intervention	Praziquantel saved family members	Good intervention in fighting many diseases	Good intervention with enough water sources in place	Good intervention but fishermen have to be consulted to accept it	Can't work in Islands	Praziquantel			Vaccines protect a person against diseases	People would no longer be worried of schistosomiasis with a vaccine in place	Willing to participate in schistosoma vaccine trial	willing to participate to encourage others to also participate		Willing to accept all trail attributes. Done with giving birth so not concerned with delaying/defering pregnancy
F	20-30	Primary	Married	Fish processing	Malaria fever major problem	Bilihazia	Drinking infested water, eating contaminated food and water/lake contact	Fishermen and anyone who gets in contact with lake; swimming, bathing, boarding/ disembarking boats	Distended stomach		Taking Praziquantel		After effects of Praziquantel a sign of schistosomiasis presence in the body	Doubts the effectiveness of this intervention	Effective and mostly beneficial to women and children		Not possible for fishermen. Possible for women only with alternative safe water sources	Praziquantel	Government	Health education/talks	Vaccines make a body resistant to diseases	Not heard about schistosoma vaccine but would gratified with one	Not willing to participate		Only willing to participate after meeting someone who has participate before to prove no side effects
M	40-50	Primary	Married	Fishing	Major health problem include malaria fever, typhoid fever, candidiasis, bilharzia and HIV	Bilihazia	Drinking contaminated water, open defecation and contact with the lake	People living at the lake	Distended stomach	Leads to loss of energy	Through health talks, disposal of faeces in toilets, use of safe water and proper hygiene	Uses praziquantel	Praziquantel after effects no reason one not take the drugs (Praziquantel)	Only flash toilets can control the spread of schistosomiasis	Effective intervention	No problem as long as the agents have no side effects to human beings	Very difficult to minimise contact	Safe water sources	Government	Health education/sensitisation	Vaccines protect a person against diseases	Thinks Praziquantel is vaccine for schistosomiasis	Willing to participate in a schistosoma vaccine trial	To get a vaccine to save his children from the disease burden		Willing to accept all the trial attributes but his family to be compensated in case of his death
F	30-40	Primary	Single	Fish processing	Malaria fever, flu, cough and measles major health problem. Schistosomiasis present in community but less problematic	Bilihazia	Contracted through fishing, fetching water and playing in the lake for children and drinking infested water. Schistosomiasis caused by viruses that live in lake but does not know how	Fishermen, women and children	Distended stomach	Leads to loss of energy and body changes color	No way of controlling bilharzia	People always busy to seek to seek treatment	Praziquantel presents with side effects like vomiting, dizziness and diarrhoea in people with schistosomiasis	Can only work if put in proper use	Effective intervention		Women can minimise contact with lake with provision of safe water sources	Safe water sources	project	Health education and enforcing penalities for misuse	Vaccines are given to children to protect them againt polio	Not heard about schistosoma vaccine but that it would be good to have one	Willing to participate in a schistosoma vaccine trial	Willing to participate because of trust in researchers		Willing to accept other trial attributes but not willing to participate for three years and to have the drug administered using an injection due to the pain it causes
F	60-70	Primary	Single	Retail	Malaria fever, cough and pressure major health problems. Does not know much about schistosomiasis and blames this to her old age	Bilihazia	Contact with the lake and drinking infested water	All people who fetch water, wash clothes, swim and fish in the lake. Parasites that cause bilharzia live in the lake	Distended stomach	Affects internal organs	No way of controlling bilharzia		Experienced dizziness after taking Praziquantel for the first time	Not sure that disposing faeces can control schistosomiasis	With safe water sources contact with infested water reduces		Women can minimise but not fishermen		Government	No idea	Vaccines are given to humans through injections	Would feel joy if vaccines for schistosomiasis were brought	Willing to participate in a schistosoma vaccine trila	For humanitarian reasons		Willing to accept all trial attributes
M	40-50	Primary	Married	Fishing	Bilharzia major health problem as well as syphills and HIV/AIDS	Bilihazia	Drinking infested water	Fishermen and other people who have contact with the lake	Distended stomach	Very severe and leads to death	Very hard to control schistosomiasis		Supports Praziquantel despite the after effects	With toilets there will be no open defecation	Reduces contact with infested water most especially by women	Other agents can be harmful and ducks will be poached	Not feasible to the Islands where the lake is source of income	Praziquantel	Non-government organisations	Health education and enforcing penalities for misuse	Vaccines are used in prevention of diseases	Would feel happy with the developent of a vaccine for schistosomiasis and enjoy life to its fullest	Willing to participate in a schistosoma vaccine trial	Trust in the trial process, Humanitarian reasons and making history		Willing to accept all trial attributes. However scared of three years as landlords can chase them off land during the three years
M	40-50	Primary	Married	Fishing	Bilharzia, diarrhoea, malaria fever and HIV/AIDs major health problems. Participant has ever suffered from schistosomiasis	Bilihazia	Schistosomiasis caused by parasites that live in the lake and enter bodies when in contact and drinking infested water	Any one with lake contact is at risk of infection	stool containing blood, distended stomach, diarrhoe and loss of energy	When advanced you look like a HIV positive person	Use of praziquantel and living on main land	Suffered from schistosomiasis and got treatment from a health facility and experienced a lot of side effects	Gets diarrhoea after taking Praziquantel but gets better in a shortwhile	Toilets/latrines help even in prevention of other diseases	Safe water sources minimise contact with infested water for people like children	Worried of chemicals' impact to human life in the long run	Other people can minimise contact but not fishermen	Praziquantel			Vaccines protect people against diseases like polio	Not heard about schistosoma vaccine before	Willing to participate in a schistosoma vaccine trial	Humanitarian reasons		Willing to accept all trial attributes
M	30-40	Secondary	Married	Retail	HIV/AIDS, malaria fever, diarrhoe and bilharzia major health problem	Bilihazia	Drinking infested water or by stepping in it	Fishermen and any other person with lake contact	Distended stomach, loss of apetite, and stool with blood. These mostly appear on men and childrne	Becomes severe when not treated	Use of praziquantel important in prevention and control	He gets praziquantel provided by project and cut costs on treatment	After effects are a sign of drug's effectivess and patient getting better	Toilets/latrines help even in prevention of other diseases	Effective intervention	Worried of side effects to fish and human beings	Feasible for some but not fishermen	Safe water sources		Health education and fines/penalities	Vaccine makes a body strong to fight diseases	Learnt about vaccines from school	Willing to participate in a schistosoma vaccine trial	Trust in the trial process and drug		Willing to eccept all trial attributes
F	30-40	Primary	Married	Farming	HIV/AIDs, malaria fever, diarrhoe and bilharzia major health problem	Bilihazia	Drinking infested water, using dirty toilets, from the lake and urinating in a spot used by a person with schistosomiais	Fishermen and women much exposed to infection		Severely affects someone's activities due to loss of energy	Promotion of hygiene and avoiding contact with the lake	Her body is resistant to infections and reason she does not have bilharzia. Her husband took Praziquantel and faced no side effects	Schistosomiasis signs and symptoms move away after taking drugs	"That too is important and we need it (toilets). It can prevent schistosomiasis from spreading"	Safe water sources reduces chances of contraction		With water sources women can. Fishermen can't minimise contact	Toilets/latrines	Government	Health Education	Vaccines are injected most especially to children for prevention of diseases	Not heard of schistosoma vaccine before	Willing to participate in a schistosoma vaccine trial	Trust in the researchers		Willing to accept all trial attributes
F	30-40	Primary	Married	Bar/ restaurant	HIV/AIDS major health problem. Schistosomiasis was before project intervention	Bilihazia	Drinking, bathing infested water and contact with the lake	Fishermen and luggage carriers	Distended stomach	Bad and dangerous and even leads to death	Use of praziquantel and avoing contact with lake	Never suffered from bilharzia and atributes it to using Praziquantel	Has controlled schistosomiasis in community	Communal toilets not the best intervention	Safe water sources save people from contraction of many diseases	Worried of their side effects to fish and people	Fishermen can't minimise contact with the lake	Safe water sources			Vaccines protect people from diseases which they are designed for	Not heard of schistosoma vaccine . Would run to get it if existed	Willing to participate in a schistosoma vaccine trial			Willing to accept all trial attributes
M	20-30	Primary	Married	Fishing	HIV/AIDS and schistosomiasis major health problems	Bilihazia	Drinking lake water	Everyone regardless of lake contact but largely dependant on body immunity	Distended stomach, swollen chicks, yellowing of the hair, swollen foot and diarrhoe	So severe and leads to death	Putting on snail protective gears and use of toilets	People seek treamtment in later stages of the condtion	Pleased with free acess to Praziquantel by project	Effective intervention but worried of misuse	Good intervention	Chemicals an effective intervention					Vaccines protect people against diseases	Asks if there is a vaccine for schistosomiasis	Willing to partipate in a schistosoma vaccine trial	Humanitarian reasons		Willing to accept all trial attributes
M	30-40	Primary	Married	Farming & fishing	Diarrhoea and schistosomiasis major health problems	Bilihazia	Coming into contact with lake water, drinking and bathing unboiled lake water	Fishermen and other people who have contact with the lake	Bloody stool, distended stomach, backache	Very severe when when cont+K28	Through use of toilets, safe water sources and promotion of hygiene	Used herbs before Praziquantel provided by project	Experienced Praziquantel after effects the first time	Disposing of faeces in toilets/latrines stops waste movement to the lake	With safe sources and toilets we will be saved from schistosomiasis	Effective intervention when has no side effect on fish	Effective for farmers and business people	Toilets/latrines and safe water sources	Government	Health education and fines for misuse	Vaccines protect people against diseases	Would feel happy with a schistosoma vaccine	Willing to participate in a schistosoma vaccine trial			Willing to accept all trial attributes
F	40-50	Primary	Married	Bar/ restaurant	Malaria fever, HIV/AIDS, flu and schistosomiasis	Bilihazia	Contact with the lake and drinking infested water	Fishermen, and women who wash from the lake	Distended stomach, swelling of foot	Very severe when when contracted alongside other diseases	Avoiding contact with the lake and drinking boiled water	People seek treatment in later stages of the condtion	Experiences no side effects	"Toilets are so good but if they are not kept so clean people get diseases like candidiasis and I think they can also get schistosomiasis from there"	Good intervention		Good intervention but not acceptable by all people	Safe water sources and drugs	Government	No idea	Vaccines protect people against diseases	Not heard of schistosoma vaccine	Not willing to participate		Fear of side effects like death
M	30-40	Primary	Married	Fishing	HIV/AIDs major health problem. Schistosomiasis was before project intervention	Bilihazia	Contact with the lake and drinking infested water	Fishermen, people who fetch water and any other person in constant contact with the lake	Distended stomach, swollen feet,hair thinning, loss of apetite	Severe and leads to death +K28	No way	People don’t have time to seek medical care	Experienced side effects for the first time and not second time	Open defecation causes schistosomiasis	Wife does not fetch water/go to the lake and has never suffered from schistosomiasis		The less the contact with infested the less the chances of contracting schistosomiasis	Minimising contact			Vaccine protect people against diseases	Would be the first to get vaccinated	Willing to participate in a schistosoma vaccine			Willing to accept all trial attributes
F	15-20	Secondary	Married	at home	STIs major health problem and diarrhoea	Bilihazia	Drinking infested water	Fishermen	Itching of feet, and weight loss	Severe when not treated	Avoiding contact with the lake, drinking boiled water, keeping hygiene and taking treatment	Uses Praziquantel provided by intervention	Praziquantel works	Toilets can contribute to the spread of schistosomiasis	Access to safe water sources is a good intervention	Snails spread the condition too, ducks will be poached and chemicals can work	Only women can minimise contact	Praziquantel	Don’t know	Health education			Not willing to participate		Fear of side effects like death
F	30-40	Secondary	Married	Fish processing	Malaria fever and flu major health problems	Bilihazia	Drinking infested water	All people in contact with the Island	Distended stomach		Boiling all drinking water and seeking treatment	Uses Praziquantel provided by intervention	Works very well when procedures are followed	No comment about disposal of faeces in toilet/latrine	Effective intervention		Effective intervention	Safe water sources	Government	Penalising people for misuse and through health education			Not willing to participate
F	50-60	None	Seperated	Retail	Schistosomiasis not a major health problem like HIV/AIDS	Bilihazia	Contact with the lake and drinking infested water	All people who live in Islands	Distended stomach and loss of appetite		Using treatment	Had not sought treatment before project	You experience no side effects when you don’t have schistosomiasis	No comment about disposal of faeces in toilet/latrine	No comment on the the provison and use of safe water sources		Very hard to minimise contact	Praziquantel	Government	Health education	Vaccines protect people against diseases		Willing to participate in a schistosoma trial			Prefers tablets to injections and would prefer one teaspoon of blood instead of 8-10 teaspoons. Would accept other remaining trial attributes
M	60-70	Primary	Married	Farming	Malaria fever major health problem	Bilihazia	Open defecation and drinking infested water	Don’t know	Loss of weight		Using toilets, washing hands with soap before eating and drinking boiled water	People still lazy in seeking treatment	Not experienced any stomach pains after taking Praziquantel	Open defecation is spreads many diseases	Drinking safe water reduces chances of getting schistosomiasis	Ducks and snails increases chances of getting schistosomiasis	Very hard to minimise contact	Toilets/latrines	Don’t know		Vaccines protect people against diseases		Willing to participate in a schistosoma vaccine trial			Willing to accept all trial attributes but would have preferered randomisation in the candidate vaccine
M	30-40	Secondary	Married	Fish processing	Malaria fever major health problem	Bilihazia	Drinking infested water	Fishermen and people always in contact with the lake	Change of body color and distended stomach		Taking treatment	Did not seek any treatment until project intervention	Felt nausea the first time of using Praziquantel	More useful during the rainy season when waste is washed to the lake	Effective intervention even for other diseases		Can minimise contact	Praziquantel	project		Vaccines protect people against diseases	Would feel happy with a schistosoma vaccine	Willing to participate in a schistosoma vaccine trial	Humanitarian reasons		Willing to accept all trial attributes
F	30-40	Primary	Seperated	Fish processing	Flu and malaria fever major health problems	Bilihazia	Contact with the lake and drinking infested water	People always in contact with the lake; fishermen, those who wash and fetch water from the lake	Distended stomach, and swollen cheeks	Causes anaemia	Minimising contact with the lake	Gets treatment from project intervention	Causes nausea and dizziness		Less chances of getting schistosomiasis using safe water		Very hard to minimise contact				Vaccines protect people against diseases	Not heard of schistosoma vaccine before	Willing to participate in a schistosoma vaccine trial	Humanitarian reasons		Willing to accept all trial attributes but husbands would be consulted to defer or delay pregnancy
F	30-40	Primary	Married	Fish processing	Malaria fever and schistosomiasis major health problem	Bilihazia	Poor sanitation, open defecation and drinking infested water	Contracted during open defecation, and through fishing, swimming and fetching in the lake	Distended stomach, and stomach pains	Is very painful condition	Getting treatment	Gets treatment from project intervention	Causes dizziness	Effective intervention if kept clean	With water sources only fishermen will contract schistosomiasis	Biological agents have side effects on fish and human beings	Possible for women not fishermen	Praziquantel	Don’t know	Health education	Vaccines protect people against diseases	The best schistosoma control intervention	Willing to participate in a schistosoma vaccine trial but worried of side effects			Willing to accept all trial attributes
