# Supplementary material for: Perceptions about interventions to control schistosomiasis among the Lake Victoria island communities of Koome, Uganda
Source: PLoS Negl Trop Dis. 2017 Oct 2;11(10):e0005982. doi: 10.1371/journal.pntd.0005982 (PMC5638603; doi:10.1371/journal.pntd.0005982)
Supplement: S2 Table — (XLS) [file pntd.0005982.s008.xls]

## Sheet: Participant Characteristics
Participant characteristics
ID NO	Sex	Age	Education	Marital status	Source of income
IDI012	F	27	Primary seven	Single	Shop attendant
IDI013	M	27	Senior two	Single	Fishing
IDI015	M	49	Primary six	Widower	Fishing
IDI017	F	32	Primary four	Married	Farming
IDI014	M	27	Primary five	Single	Fishing
IDI016	F	26	Senior one	Married	Farming
IDI001	M	22	None	Seperated	Fishing
IDI002	F	29	Primary seven	Married	Housewife
IDI004	F	45	None	Widow	Farming
IDI006	M	43	Primary seven	Married	Fishing
IDI005	M	30	Senior four	Married	Fishing
IDI003	F	39	Senior four	Married	Farming
IDI022	F	28	Primary two	Married	Fish smoking
IDI023	M	43	Primary four	Married	Fish monger
IDI025	F	35	Primary three	Single	Sells fishing ropes
IDI024	F	60	Primary five	Single	sells local gin (Malwa)
IDI026	M	48	Primary two	Married	Fishing
IDI027	M	41	Primary six	Married	Fishing
IDI007	M	36	Senior two	Married	Selling chapatis
IDI008	F	34	Primary five	Married	Farming
IDI009	F	31	Primary three	Married	Bar attendant
IDI010	M	24	Primary seven	Married	Fishing
IDI011	M	30	Primary four	Married	Farming & fishing
IDI018	F	40	Primary six	Married	Bar attendant
IDI019	M	37	Primary two	Married	Fishing
IDI020	F	18	Senior two	Married	Housewife
IDI021	F	38	Senior two	Married	Fish monger
IDI028	F	54	None	Seperated	Sells thatching grass
IDI029	M	62	Primary six	Married	Herdsman
IDI030	M	32	Senior four	Married	Fish monger
IDI031	F	36	Primary six	Seperated	Fish smoking
IDI032	F	34	Primary seven	Married	Fish smoking

## Sheet: KII Interviews
Participant characteristics					Community knowledege about schistosomiasis								Perceptions about interventions to control schistosomiasis								Vaccine knowledge and willingness to participate in schistosoma vaccine trial
Sex	Age range	Education	Marital status	Sources of income	Perception of schistosomiasis as a health problem	Local names	Causes of schistosomiasis	Most at risk population	Signs and symptoms	Percieved severity of schistosomiasis	Control/prevention of schistosomiasis	Treatment seeking	Mass drug administration with praziquantel	Disposal of faeces in toilets/latrines	Provision and use of safe water supplies	Biological control of snails	Minimising contact with infested water/lake	Control interventions acceptable by community	Who provides accepted intervention	Motivation for proper use/management of interventions	Knowledge of vaccines	Views about schistosoma vaccine	Willingness to participate in schistosoma vaccine trial	Motivators for participation	Participation demotivators	Influence of trial attributes on willingness to participate
M	30-40	Primary	Married	Fish processing	Lack of toilets leading to diseases like diarrhoea, no health centres, and HIV/AIDS are major health problems	Bilhazia	Coming into contact with infested water during washing, swimming, and bathing	Fishermen	Distended stomach, swelling of the foot, pale body and diarrhoea when advanced	Affects people silently than other diseases tha show immediately	Very hard to control/prevent schistosomiasis	Many people never had money to buy praziquantel from clinics	Side effects are a sign that you had schistosomiasis and now getting better	Toilets are good but people misuse them	Very good intervention that government does not consider	Cannot be acceptance because of fear of side effects	Not everyone can accept this intervention	Toilets/latrines and safe water sources	Thinks government can provide but worried of their beauracracy	Use of fines because come people are sturbon	Vaccines prevent people from contracting diseases	Good intervention than tablets	Willing to participate in a schistosoma vaccine trial	To encourage other people to also participate		Willing to accept all trial attributes
F	40-50	Primary	Married		Lack of toilets, malaria fever major health problems	Bilhazia	Contact with the lake washing, and fishing	Everyone who lives in Island but mostly fishermen	Distended stomach	Becomes severe after drugs	Very hard due to frequent migrations and immigrations	People fear taking drugs for fear of side effects	Very effective intervention but people don’t take them due to fear of side effects	Good intervention but some cultures in community don’t use toilets/latrines	Good intervention but some community members reluctant to use them	Cannot work in the islands	Cannot work in islands due to nature of work	Safe water sources but would mostly benefit childrena and women	LaVIISWA		There are polio vaccines and for measles and are given in an injection	A vaccine will do away the after effects of drugs	Not willing to participate in a schistosoma vaccine trial		Plot to kill people
M	30-40	Secondary	Married	Fish processing	Diarrhoea major health problem	Bilhazia	Drinking infested water	Fishermen and children	Distended stomach, loss of energy and general body weakness	Severe in advanced stages	Very hard to control/prevent schistosomiasis	Gets treatment from LaVIISWA project	Effective intervention and works hard to see that people get free treatment from LaVIISWA	Good intervention but cannot afford to have toilets in place as a community due to poverty	Good intervention for schistosomiasis but as a community cannot afford it	Can work after community is consulted	Not possible to minimise contact	Toilets/latrines and safe water sources	LaVIISWA	Can be motivated through health education and enforcing fines	Vaccines prevent people from diseases and are administered as injections or through the mouth	would feel happy as a fisherman to have a schistosoma vaccine	Willing to participate in a schistosoma vaccine trial	Saving lives		Willing to accept all trial attributes
F	30-40	Primary	Single	Fish processing	schistosomiasis major health problem	Bilhazia	Contact with infested water where snails enter your body from	Fishermen	Distended stomach, joint pains and general body weakness	Very severe if not treated and leads to death	Very hard to control/prevent schistosomiasis	Free from infection with schistosomiasis due to LaVIISWA treatment.	Very good intervention when procedules are followed	With toilets no faeces will be spread all over the place and this controls the spread of schistosomiasis and other diseases	Good intervention but works well alongside toilets/latrines		Good intervention but people not willing to take it up most especially men whose work rotates around the lake	Toilets/latrines and safe water sources	LaVIISWA	Through health education	Vaccines are for protection against diseases	With a schistosoma vaccine she would get vaccinated and in get in contact with the lake without fear	Willing to participate in a schistosoma vaccine trial			Willing to accept all trial attributes as well as delaying/defering pregnancy for ten months of trial had she still been giving birth
M	40-50	Secondary	Married	Fish processing	Schistosomiasis was a major health problem in the past.	Bilhazia	Drinking infested water	Everyone who works and lives in the Island	Distended stomach	Severe and leads to death	Very hard to control/prevent schistosomiasis	Community members don’t listen to leaders' plea to seek treatment	Good after effects of the treatment a sign that treatment is working	An effective intervention when kept clean	Good intervention but mostly beneficial to women and children	The biological agents can as well be a danger to fish and humans in the long run	Only possible after enough health education sessions with the community members most especially fishermen	Safe water sources but would mostly benefit childrena and women	Government	Through health education and enforcing bi-laws for misuse	Vaccines boost body immunity to fight diseases vaccinated against	Would feel happy with the development of a schistosoma vaccine	Willing to participate in a schistosoma vaccine trial	Would participate to save lives		Willing to accept all trial attributes
F	30-40	Primary	Married		Diarrhoea and HIV/AIDS are major health problem	Bilhazia	Drinking infested water, swimming, washing and swimming in the lake	Fishermen and farmers who don’t wear protective gear because of defecation in their gardens	Distended stomach, and yellowing of the body but only visible in advanced stages	Very severe in advanced stages	Putting water under sunshine for seven hours kills organisms that cause schistosomiasis	Community members take leaders for granted to seeking treatment	Drug after effects are experienced but it is a sign of drugs working	An effective intervention	Very important intervention of all	Will be feared by the community members but information is key to accept them	Good intervention which can work with availability of alternative water sources	Toilets/latrines and safe water sources	Government	Through health education	Vaccines boost body immunity to fight diseases vaccinated against	Wants to have a vaccine for schistosomiasis in place	Not willing to participate in a schistosoma vaccine trial		Can't participate for fear of after effects of mixing trial vaccine with ART
M	30-40	Primary	Married	Fish processing	Malaria fever is the major health problem	Muzimbya lubuto	Drinking infested water	Everyone is at risk of infection	Distended stomach, and skin rash	Mainly severe when advanced	Drinking boiled water	Some community members don’t go for treatment despite its availability under LaVIISWA project	Experienced dizziness when he took praziquantel a sign that he had schistosomiasis and drugs working	Good intervention but cultural beliefs a barrier to usage of toilets/latrines	Very effective intervention	Can be harmful to human life	Can't be accepted by all community members	Toilets/latrines and safe water sources	Government	Can be motivated through health education and enforcing fines	Vaccines boost body immunity to fight diseases vaccinated against	Would feel happy with the discovery of a schitosoma vaccine	Willing to participate in a schitosoma vaccine trial	Saving lives		Willing to accept all the other trial attributes but not participation for three years
M	20-30	Secondary	Married	Fish processing	HIV/AIDS and other STIs are major health problems	Bilhazia	Drinking infested water	Fishermen	Distended stomach	Anything that affects one's health is severe	Very hard to control/prevent schitosomiasis	Some community members throw away their treatment for fear of after effects	Good intervention but community members complain of severe after effects	Good intervention but cultural beliefs a barrier to usage of toilets/latrines	An effective intervention but hard for community to have safe water sources in place by themselves due to poverty		Very hard to minimise contact	Toilets/latrines and safe water sources	Government	Use of strict fines can force people to properly use the interventions	Vaccines are for protection against diseases	Vaccine for schistosomiasis is the best control alternative	Willing to participate in a schistosoma vaccine trial	Saving lives		Willing to accept all the trial attributes
F	40-50	Secondary	Married	Fish processing	Diarrhoea, cough and malaria major health problems	Bilhazia	Contact with infested water and drinking infested water	Fishermen and any other person in contact with infested water	Distended stomach, paling of the skin, and loss of appetite that leads to loss of energy	Severe in adcanced stages and leads to death	Very hard to control/prevent schistosomiasis	Previously people though schistosomiasis was a result of witch craft and never sought treatment but today treatment has improved though still poor	Good intervention but community members worried of after effects like dizziness and diarrhoea	Not sure toilets/latrines can prevent/control schistosomiasis	Very effective intervention because schistosomiasis is contracted from infested water	Can work but consultations with community about the effectiveness is very important.	Very hard to minimise contact	Safe sources and MDA	LaVIISWA		Vaccines boost body immunity to fight diseases vaccinated against		Willing to participate in a schistosoma vaccine trial	Saving lives of children and husbands		Willing to accept all the trial attributes
M	20-30	Secondary	Married	Fish processing	Schistosomiasis and HIV/AIDS due to high promiscuity major health problems	Bilhazia	Using infested water for washing, bathing and drinking	Fishermen	Distended stomach, and swollen feet	Very severe and severely affects work	Very hard to control/prevent schistosomiasis due to poor sanitation in community	Treatment seeking still low in community due to fear of drug after effects	Very good intervention when procedules are followed	Disposal of faeces in toilets/latrines improves sanitation which reduces schistosomiasis contraction chances	Reduces chances of contracting schistosomiasis to mostly women	Effective only when there is no effect on fish and human being	Good intervention but cannot be accepted by community members	Safe water sources	LaVIISWA	Community can be motivated through health education	Vaccines don’t stop contraction of diseases but minimise the severity of the disease once contracted	A schistosoma vaccine potential saviour for people in islands	Willing to participate in a schistosoma vaccine trial	Saving lives		Willing to accept all the trial attributes
F	50-60	Primary	Single	Bar owner	Maralia fever, cough and diarrhoea	Bilhazia		Fishermen	Distended stomach, swollen feet	Very severe in advanced stages and leads to death	Minimising contact with the lake but very hard to do	Some people don’t use drugs because of after effects they experience	Important intervention that has saved many people	Important intervention with many toilets in place	Important intervention which can save many people		Very hard to minimise contact	Toilets/latrines and safe water sources	Government	Community can be motivated through health education and putting in place penalties for misuse	Vaccines prevent a person from being attached by diseases	Would feel happy with the development of a schistosoma vaccine	Willing to participate in a schistosoma vaccine trial	Save lives		Willing to accept all the trial attributes but would have liked to be randomised in the candidate vaccine
M	50-60	Secondary	Married	Fish processing/farming	Malaria fever, and cough is the major health problem	Ntumbi (refering to distended abdomen)	Open defecation	Everyone in contact with infested water	Distended stomach, urinate blood and general body pain	Schistosomiasis affects the lungs and liver and leads to death	Minimising contact with the lake and using boiled water	Island inhabitants are poor and as such seek treatment late and some people don’t take treatment for fear of side effects	Experienced side effects and that was a sign of infection with schistosomiasis and drugs working. House to house delivery of drugs an important treatment strategy	An important intervention but hard to have in islands due to poor/weak soils	Effective intervention to save people who rarely use the lake like women and children	Biological control agents can have negative effects on fish and human beings	Very hard to minimise contact	praziquantel and safe water sources	LaVIISWA	Enforcing fines for misuse of the interventions brought in place	Vaccination prevents a person from contracting harmful diseases	Would be the best control for schistosomiasis	Willing to participate in a schistosoma vaccine trial	Would accept to serve as an example for others to also participate		Willing to accept all the trial attributes
