# Supplementary material for: Perceptions about interventions to control schistosomiasis among the Lake Victoria island communities of Koome, Uganda
Source: PLoS Negl Trop Dis. 2017 Oct 2;11(10):e0005982. doi: 10.1371/journal.pntd.0005982 (PMC5638603; doi:10.1371/journal.pntd.0005982)
Supplement: S3 Table — (XLSX) [file pntd.0005982.s009.xlsx]

## Sheet: FGD
ID and sex of group		Community knowledege about schistosomiasis								Perceptions about interventions to control schistosomiasis								Vaccine knowledge and willingness to participate in schistosoma vaccine trial
ID	sex	Perception of schistosomiasis as a health problem	Local names	Causes of schistosomiasis	Most at risk population	Signs and symptoms	Percieved severity of schistosomiasis	Control/prevention of schistosomiasis	Treatment seeking	Mass drug administration with praziquantel	Disposal of faeces in toilets/latrines	Provision and use of safe water supplies	Biological control of snails	Minimising contact with infested water/lake	Control interventions acceptable by community	Who provides accepted intervention	Motivation for proper use/management of interventions	Knowledge of vaccines	Views about schistosoma vaccine	Willingness to participate in schistosoma vaccine trial	Motivators for participation	Participation demotivators	Influence of trial attributes on willingness to participate
FGD007	Male	Schistosomiasis present but not a major health problem. Major health problems include lack of toilets, lack of health centres, typhoid fever, diarrhoa, flu, candidiasis, HIV/AIDS, malaria fever, and syphills	Bilhazia (4), manager (referrring to distended stomach)	Drinking infested water, defecating in the bush and contact with the lake during loading and off loading boats	Fishermen, women, children, everyone who works/lives in the island	Distended stomach, swelling of the feet, diarrhoea, skin rashes, sores	Severe in advanced stages, leads to death, deforms the body	Very hard	Use treatment by LaVIISWA, side effects of treatment a challenge to seeking treatment	After effects of treatment a sign of having schistosomiasis and treatment working, no problem with the treatment	Toilets/latrines good at keeping hygiene, good intervention because open defacation causes schistosomiasis, good intervention but very diffucult to dig toilets here, doubts effectivess	Good intervention but would favour women than any other person	Worried of side effects of the biological control to fish and human beings	Very hard to minimise contact with the lake due nature of work that evolves around the lake	Praziquantel, safe water sources, toilets	Government	Making them free access, educating the commnity about the interventions, and keeping them clean and functioning	Vaccines are used in controlling diseases	All said would feel happy with vaccine in place	Four but one willing to participate in a schistosoma vaccine trial	Saving lives, belief in research team	Fear of death due to trial drug	All willing to accept trial attributes but one would prefer tablets to injections
FGD004	Female	Poor sanitation due to lack toilets, lack of health facilities to treat major health conditions like malaria fever, schistosomiasis diarrhoea, cough and HIV/AIDs major health problems than schistosomiasis	Bilhazia	Drinking infested water, washing from the lake, bathing from the lake, swimming in the lake	Fishermen	Distended stomach, general body weakness, anaemic, paling of the skin, passing of yellow urine	Comparable to HIV/AIDS, leads to death	Very hard to control, use of safe water sources, use of vaccines	Men reluctant to seeking treatment	Praziquantel effective but side effects like diarrhoea, nuasea, are a problem	Praziquantel better than toilets, toilets/latrines a good intervention but can't be constructed in Islands due to weak soils due to closeness of water, good intervention when used properly	Good intervention with many water sources to avoid long lines, long lines can push people to the lake	Very hard to trust these, likely to harm everything that uses lake water including people	Very hard to minimise contact with the lake, good intervention with available water sources	Praziquantel, safe water sources and toilets/latrines	Government, LaVIISWA	Educating community about the interventions, and enacting laws for wrong use	Vaccines protect the body against diseases	Would feel happy and also go for vaccination	Four but one willing to participate in a schistosoma vaccine trial	Saving lives, to be saved from contracting schistosomiasis	Fear of side effects	One participant not willing to accept her blood to be drawn. Others willing to accept all trial attributes though two would love husbands involvement in decision to delay pregnancy and provided with birth contraceptive methods of their choice
FGD003	Male	Lack of safe water sources, lack of toilets major health problems compared to schistosomiasis. Schistosomiasis handled by LaVIISWA project	Bilhazia, njovu (refering to swelling of the feet)	Drinking water infested with snails	Everyone in the Islands but fishermen mostly affected	Distended stomach, loss of apatite for food, feeling coldness all the time	Schistosomiasis deforms the body, more of HIV/AIDs, schistosomiasis treatment not so much available in health centres	Minimal chances of prevention as long as you live in islands	People in the past thought it was witchraft and used herbs and visted tranditionalists for healing	The tablets (Praziquantel) have worked so well, more tablets should be given to people because they are effective, treats many other illnesses like stomachaches, Praziquantel causes side effects	Permanent toilets/latrines an important intervention, toilets prevent the spread of other diseases like chorela, a very good intervention	Safe water sources a good intervention but mostly for people not involved in fishing or in contact with the lake	Worried of competitor snails spreading the disease further and the after effects to fish and human	Very hard to minimise contact with the lake	Praziquantel, safe water sources and toilets/latrines	LaVIISWA, and one said government	Health education, and enacting laws for wrong use	Vaccines protect the body against diseases	All said would feel happy with vaccine in place	All willing to participate in aschistosoma vaccine trial	Saving lives		All willing to accept all trial attributes but would have prefered candidate arm to placebo
FGD002	Female	Lack of safe water sources, schistosomiasis, lack of enough toilets, diarrhoea, candida, malaria fever, flu and cough, syphilis major health problems to schistosomiasis	Bilhazia	Drinking infested water, contact with infested while washing, bathing and swimming	Fishermen, everyone	Vomiting blood, abdorminal pain, distended stomach, paling of skin, dizziness	Leads to loss of energy, general body weakness, become like a HIV positive patient, leads to death in advanced stages	Very hard to control/prevent, can control using drugs, using clean (safe) water	No many health facilities for people to get treatment. People depend of LaVIISWA treatment	Effective intervention but due to after effects it is better to take them before one has contracted schistosomiasis, effective intervention but a lot of sensitisation lacks people to know that after effects are a sign of drugs working, very fast effective intervention	Effective intervetion but some cultures don’t use toilets/latrines, some people have less time to go to the toilets to face long lines, good intervention but we can't afford them as a community	Effective intervention with many water sources, effective intervention but can't manage to construct safe water sources	Can kill fish, can't be accepted by people, can work only when people have been educated and sensitised, only ducks can be accepted amongst all biological agents	Not possible even with safe water sources in place	Praziquantel, safe water sources and toilets/latrines	Government, LaVIISWA, LaVIISWA and government	Educating the community about the interventions and putting in place by laws	Vaccines protect people against diseases	All not heard about schistosoma vaccine but would feel happy with the development of one	All not willing to participate in a schistosoma vaccine trial		Fear of after effects like death and other deformities
FGD001	Male	Lack of toilets, safe water sources, cough mostly in children, diarrhoea, schistosomiasis major health problems	Bilhazia	Contact with the lake, drinking unboiled water, swimming in the lake	Fishermen, women, every resident in the Island is at risk	Distended stomach, skin rash, passing of stool with blood, loss of apatite	Makes body weak, and leads to death	Using safe water sources, stopping open defaction, using water fetched from middle of the lake	Some people don’t go for treatment due to the after effects of drugs	Effective intervention despite the after effects, without which many people would have passed away	Effective intervention for more than schistosomiasis. Good for diseases like chorela as well, doubts effectiveness of toilets	Favours women and other people who rarely go to the lake unlike fishermen and people whose work is in connection with the lake	Cannot be accepted by the community due to fear of side effects to fish	Community members cannot minimise with the lake, lake the source of livelihood, only women can try to minimise	Praziquantel, toilets/latrines and safe water sources	Government, LaVIISWA	Educating the community members about the advantages and disadvantages of using the different interventions	Vaccines protect people against diseases	All not heard about schistosoma vaccine but would feel happy with the development of one	All willing to participate in aschistosoma vaccine trial	Saving lives		All willing to accept all trail attributes but three participants asked trial team to provide food suppliments for the blood drawn
FGD006	Male	Lack of safe water sources, toilets, animals littering waste in community, malaria fever, diarrhoea, HIV/AIDS major health problem than schistosomiasis despite its presence	Bilhazia, ntumbi (referring to swelling of the stomach)	Caused by snails that enter the body while in the lake, drinking lake water	Every resident in the islands at risk of infection due to contact with the lake	Thinning of hair, distended stomach, loss of weight, loss of apetite, eyes turn red, diarrhoea	schistosomiasis makes a person look like HIV positive, effects a person silently without recognising until when advanced	Use of Praziquantel	People scared of treatment due to side effects, people regard side effects to be deadly than the disease	Effective intervention but some people don’t get access to the treatment, after effects a sign of treatment working and are short lived	Effective intervention but hard to construct them due to poverty, obstraction from landlords and weak soils	Effective intervention, mostly beneficial to women and children	Sounds a good intervention but scared of side effects to fish, human and domestic animals, worried of chemicals changing color of the water, worsening the condtion instead	Minimising contact with the lake very hard in Islands, possible for a few women and children	Praziquantel, toilets/latrines and safe water sources	LaVIISWA, Government		Vaccines protect people against diseases	Not heard about schistosoma but all would feel hapy with the vaccine in place	Four but one willing to participate in a schistosoma vaccine trial	Saving lives	Fear of paricipation side effects	All willing to accept all trial attributes but one asked for food supliments for blood drawn
FGD005	Female	Open defecation due to lack of toilets, candida, lack of sfe water sources, cough, typhoid fever, candidiasis, schistosomiasis, HIV/AIDs major health problems.	Bilhazia	contracted from the lake through swimming, washing, fishing, drinking unboiled water	Fishermen, children who always play in the lake, people who fetch water from the lake, people who bath/swim in the lake	Distended stomach, yellowing of the skin, thining of the body	Very severe while in advanced stages and one can not work anymore and leads to death	Use of safe water sources	Get free drugs from LaVIISWA	Effective intervention but some people don’t take drugs due to fear side effects	Effective intervention but hard to construct in the community due to obstraction from landlords, weak soils that collapse after a while, don’t know toilets' effectivess to control schistosomiasis	Effective intervention for even other diseases	Worried of side effects, would rather have schistosomiasis than chemical killing fish	People in islands rely on lake so hard to minimise contact, women can try to minimise but not fishermen	Safe water sources, toilets/latrines	LaVIISWA, government not reliable	Putting in place stringent penalties for misuse of intervention	Vaccination is better than cure, vaccines boosts body immunity	Not heard about schistosoma but all would feel hapy with the vaccine in place	Four but one willing to participate in a schistosoma vaccine trial	To find cure for schistosomiasis	Fear of side effects	All but one willing to accept all trial attributes. One not willing to delay pregnancy for the study period, fears can concieve by accident
FGD008	Male	Malaria, skin diseases, schistosomiasis, lack of toilets,lack of health centres, intestinal, cough,worms are major health problems	Bilhazia	Got from snails in the lake, got from stepping in the lake, drinking unboiled water, everyone who steps in the lake	Fishermen	Distended stomach, body weakness, hair loss, bloody diarrhoea, diarrhoea, swelling of the legs, abdominal pain, nausea	Affects one activities, leads to death	Use of safe water sources, fishermen can apply repellant bodies	Men slow at seeking treatment than women despite treatment being given freely	Works very well, we need a vaccine only not Praziquantel, causes dizziness	Good method for controlling schistosomiasis, can control other diseases like diarrhoea and dysentry, doubts effectivess	Safe water can prevent schistosomiasis, not effective while people still depend on the lake for many things	Hard for biological agents to work, can just try but not completely	Impossible for fishermen, availability of water sources can minimise contact with the lake	Praziquantel, toilets, safe water sourcs	Government	Health educate the community and pass by laws		All not heard about schistosoma vaccine but would feel happy with the development of one	All willing to participate in aschistosoma vaccine trial	Saving lives, to be a beneficially of first vaccine		All but one willing to accept all trial attributes. One not willing to accept use of injection. All would want to be callled heroes at end of trial and given money reward for participation
FGD009	Female	Malaria fever, diarrhoea, cough, colds, and schistosomiasis major health problems	Bilhazia	Using dirty/infested water, stepping in infested water	Fishermen, everyone who gets in contact with the lake	Eating a lot, body itching, palpitations, skin changing of color, weight loss, distended stomach, hair loss, vomiting fever	Worse than HIV/AIDS, leads to death in advanced stage	Using safe water sources, toilets	Migrations affects seeking treatment, side effects also a problem to treatment seeking	Causes side effects when taken for first time, very effective intervention, drugs very helpful	Effective intervention for schistosomiasis but hard to get them here due to high costs of construction, landlords not giving permission and soils not suitable	Very effective intervention but can't have them in place due to high levels of poverty		Can only minimise contact with water sources in place	Drugs, safe water, toilets/latrines	Government	Arresting those who do not use them		Not heard about schistosoma but all would feel hapy with the vaccine in place	Three not willing, twp willing to participate in aschistosoma vaccine trial	Saving lives	Fear of side effects	All but one willing to accept all trial attributes. One would love to be randomised in the candidate arm and not placebo.
FGD010	Male	Lack of enough toilets, lack of clean water, diseases like schistosomiasis, poor sanitation, syphils, abdominal itching, malaria fever	Bilhazia, biwuka	Drinking unboiled water, caused by snails in the lake, contact with lake water	Fishermen mostly and any other people who use lake water or come into contact with the lake	Distended stomach, body weakness, abdominal pain, headache,fever, poor growth	Schistosomiasis is as severe as Hepatitis B, kills silently, comparable to Ebola and cholera	Through health education, treatment using Praziquantel and using boiled water	Drugs for schistosomiasis not readly available, people fear side effects, too expensive to seek treatment on the main land	Tablets are good only that they are big, causes side effects at first but effective in the end, causes severe side effects like diarrhoea, Praziquantel not effective more deadly	Toilets are misused and this can cause schistosomiasis, toilets can work only when they are many and mentained clean	Good intervention, can save women and women from contraction of schistosomiasis, many water sources can control schistosomiasis well	Consultation important for community to welcome and accept this intervention	Not possible to reduce contact with the lake	Praziquantel, safe water sources and toilets/latrines	LaVIISWA, government	Sensitising the community about the interventions	Vaccines protect people against diseases	All not heard about schistosoma vaccine but would feel happy with the development of one	All willing to participate in a schistosoma vaccine trial	To find cure for schistosomiasis		All four willing to accept all trial attributes but should be give foods to replace blood drawn
